# Supplementary material for: Selection and evaluation of reference genes for qRT-PCR in Inonotus obliquus
Source: Front Microbiol. 2025 Jan 29;16:1500043. doi: 10.3389/fmicb.2025.1500043 (PMC11814153; doi:10.3389/fmicb.2025.1500043)
Supplement: Supplementary file 1 [file Table_1.xlsx]

## Sheet: Sheet1
Strains	ACTIN1	EF	GAPDH	VAS	UBQ	IoTUB	RPL2	Rpb2	RPL4	PP2A	VPS
HE	18.954	19.8917	18.9812	22.0534	17.4363	21.6077	24.0484	25.6287	23.1463	22.2166	22.1696
HE	20.1802	20.7969	18.2422	22.053	16.6859	20.8024	23.4194	24.3259	23.2609	22.9815	22.407
HE	19.5281	20.261	18.9731	23.1173	17.6948	21.3338	23.6843	26.9832	24.3919	23.9769	21.9649
JL01	23.9473	24.1368	25.6538	27.0104	17.5702	24.1354	25.7975	27.8059	24.9946	25.1247	24.6103
JL01	23.9833	24.3156	26.6147	26.0219	19.6445	24.3486	26.1601	26.1433	25.476	25.1073	24.9167
JL01	23.8175	24.2601	25.7954	26.4395	18.0058	24.3629	26.6023	27.6339	24.8922	25.0789	24.9978
MAFF420256	24.2558	23.9436	27.2333	25.562	28.4182	24.5513	26.3754	27.3467	25.0541	24.9411	24.3015
MAFF420256	24.252	24.3255	27.8411	26.1942	29.6408	24.5433	26.3052	28.036	25.0409	24.9342	24.631
MAFF420256	24.1181	24.3595	27.6452	26.1378	29.9001	24.6872	26.2818	27.9702	25.6756	24.7213	24.9595
Temperatures	ACTIN1	EF	GAPDH	VAS	UBQ	IoTUB	RPL2	Rpb2	RPL4	PP2A	VPS
25	20.9651	19.7711	18.8604	24.78	20.2441	22.5155	24.1584	20.8123	24.8227	23.9863	24.7154
25	20.9565	20.7564	17.7609	23.0064	19.17	21.0184	22.0024	20.9528	23.7191	22.8961	23.8525
25	20.72	19.7435	19.7335	23.6011	20.1068	20.416	23.7554	21.4672	25.13	23.7618	24.0691
28	19.1355	21.7286	18.1126	22.9758	18.4114	20.8884	23.6128	19.831	22.9834	23.1557	23.6381
28	18.9779	21.8977	18.3188	22.79	17.3993	21.9739	23.2291	20.2709	24.4289	23.3665	22.6339
28	19.1712	20.4934	17.5621	22.8334	17.9828	21.3732	22.244	20.5127	24.3522	23.0045	22.9449
31	22.2405	24.3769	23.1423	25.204	21.2514	24.3179	25.6257	23.7843	26.5546	24.9044	25.1989
31	22.5332	22.2822	23.0428	25.2676	21.4925	23.9935	25.4657	23.6404	26.3495	25.3248	25.5451
31	21.9409	23.0872	22.8952	24.1192	21.971	23.4515	25.3711	24.1426	25.2775	24.6887	25.2384
pH value	ACTIN1	EF	GAPDH	VAS	UBQ	IoTUB	RPL2	Rpb2	RPL4	PP2A	VPS
pH=4	19.4574	22.1647	19.4138	23.9428	18.5141	22.435	23.6732	25.6688	24.9707	22.9576	23.2305
pH=4	20.9469	21.2451	19.6052	23.9926	18.9636	22.6574	23.9833	25.9602	25.7972	23.2275	23.4975
pH=4	18.8473	21.9411	20.4823	23.6849	18.8748	22.4585	22.9248	25.6245	24.3475	23.0099	23.2722
pH=5	18.31	20.7267	19.3946	22.1954	17.7234	20.9799	22.7992	25.4221	23.9149	21.9684	23.0354
pH=5	19.5487	20.5612	18.5659	23.0968	16.9556	20.7317	23.4403	25.7309	23.4371	22.1732	23.2299
pH=5	20.344	20.745	19.2667	22.9876	17.7212	21.3142	24.0443	26.5465	23.7724	22.2779	23.1449
pH=6	18.9608	18.9064	16.5611	22.3579	17.6024	21.0195	22.7216	25.0732	22.9836	23.221	22.3228
pH=6	17.1348	18.4536	16.615	22.662	17.2523	21.1065	22.843	25.3397	23.5016	23.2101	22.1546
pH=6	19.3565	18.5099	17.5539	23.0642	17.2737	21.3768	22.9991	25.9539	23.2313	22.6231	22.9071
pH=7	18.7142	18.7315	17.3778	22.868	16.8426	20.3834	23.0293	24.5221	22.6759	22.1795	22.3869
pH=7	19.3369	18.6348	17.403	22.6266	16.9793	20.8743	24.6314	24.2537	22.9934	22.3862	22.3787
pH=7	20.319	18.4164	16.8029	23.6019	17.5445	20.4007	22.8796	25.1146	22.7135	22.5014	22.0781
Growth factors	ACTIN1	EF	GAPDH	VAS	UBQ	IoTUB	RPL2	Rpb2	RPL4	PP2A	VPS
VB1	18.9712	19.7608	18.359	21.5863	17.2352	20.2181	21.6876	24.6517	23.812	23.1482	22.3629
VB1	18.6782	19.9669	18.8654	21.5847	17.6318	20.0936	21.9813	24.9835	23.7777	22.6813	22.0843
VB1	18.6483	19.6071	18.323	22.6401	17.456	19.6952	21.9484	24.976	23.2553	22.9316	22.5153
VB2	18.9274	19.6893	18.3247	20.0957	17.4181	20.2471	21.7631	24.1301	22.7995	22.61	21.9357
VB2	18.9525	20.2386	18.8133	21.872	17.9289	20.101	22.1441	24.1553	22.921	22.9621	21.9638
VB2	19.9777	20.542	19.4862	21.4957	17.917	20.5296	21.9905	24.2781	22.2681	22.1175	21.7043
VB6	18.4499	19.193	17.5119	21.7473	16.4331	19.588	22.3698	24.6323	22.9673	23.2071	22.0513
VB6	19.641	20.6243	18.5453	21.1625	16.6968	20.3605	22.5915	24.1494	23.2122	22.4979	22.4949
VB6	18.6993	18.2843	16.6026	20.6903	17.445	19.3156	22.7672	24.7726	21.9102	21.8989	21.9552
Carbon sources	ACTIN1	EF	GAPDH	VAS	UBQ	IoTUB	RPL2	Rpb2	RPL4	PP2A	VPS
Glucose	18.8185	19.5839	18.4844	25.2508	17.3006	20.0826	22.3844	24.5369	23.4977	22.29	21.9777
Glucose	19.9823	20.7785	19.8215	26.1867	18.8423	21.2594	23.5938	24.4816	23.5032	22.6222	22.7371
Glucose	18.9487	19.497	18.0545	25.3946	17.3135	20.1392	23.137	24.504	23.4135	22.6019	22.25
Sucrose	18.9679	19.6817	18.5817	23.2534	16.0645	20.7295	22.9225	24.3875	23.8514	22.2469	22.0589
Sucrose	19.1894	20.2807	19.2145	23.9767	17.8483	20.8867	23.5742	24.2476	23.7656	23.3678	22.4812
Sucrose	19.8081	20.79	19.4735	24.0496	18.0924	21.0127	23.4553	24.4299	23.9375	23.2424	22.8744
maltose	19.1908	20.1436	18.8973	26.7592	17.3939	20.8309	22.9037	25.543	24.2559	22.5535	22.3049
maltose	18.7929	18.9587	18.019	27.1325	17.2669	20.3926	23.2327	24.8187	23.6229	22.9801	22.4913
maltose	18.9867	19.864	17.9659	27.4375	17.3831	20.6759	22.8492	24.139	23.9734	22.9924	22.2277
soluble starch	19.271	19.9534	19.067	24.2355	17.9179	19.4567	21.8906	22.8278	23.8072	22.8103	22.4742
soluble starch	19.0487	20.3012	18.7204	24.9217	17.409	20.4012	23.2195	24.7041	23.6823	22.1816	22.5614
soluble starch	18.0102	18.3699	17.3094	25.1221	17.039	18.638	22.1779	24.504	22.3983	21.9379	21.48
Nitrogen sources	ACTIN1	EF	GAPDH	VAS	UBQ	IoTUB	RPL2	Rpb2	RPL4	PP2A	VPS
soybean powder	19.3913	19.8881	19.8663	22.5462	16.1055	21.256	24.2069	27.5171	25.7508	21.1922	22.9799
soybean powder	20.6742	20.0758	19.4045	22.6744	17.8707	22.1649	24.9636	26.823	26.686	22.3735	23.3671
soybean powder	19.6607	20.8603	19.0996	22.4208	16.9434	21.2737	24.2158	27.4926	25.553	21.9784	22.4427
yeast powder	19.7277	21.2233	19.2047	22.8199	17.5845	21.8636	24.7485	27.1042	25.5793	23.193	23.0735
yeast powder	19.572	21.3689	18.6825	22.8167	17.7725	21.4037	24.335	27.9299	26.1405	23.1548	22.7968
yeast powder	19.0037	20.5018	17.6816	22.1494	17.2666	20.3158	23.5962	26.6257	24.7367	22.4801	22.3862
peptone	19.0786	20.7246	17.049	21.4975	16.4353	20.9902	23.4692	25.9874	23.8068	22.2416	21.9389
peptone	18.915	18.9938	18.4646	21.5136	16.6212	20.552	23.9796	27.0925	23.2783	21.9972	22.7224
peptone	19.2845	20.8438	18.4825	21.6566	17.2475	20.7076	23.4357	26.6797	23.6191	22.9218	21.7333
beef paste	19.9167	20.9828	19.25	22.5222	18.3765	22.2006	24.3103	27.0752	25.8132	23.395	23.0554
beef paste	20.5461	21.2404	19.7564	23.5874	19.2927	22.975	24.8132	28.8089	25.9788	24.2517	24.211
beef paste	19.8155	21.706	20.8358	23.2411	17.8374	21.7732	24.45	27.857	25.4417	23.5251	23.0722
Culture stage(day)	ACTIN1	EF	GAPDH	VAS	UBQ	IoTUB	RPL2	Rpb2	RPL4	PP2A	VPS
0	25.2222	26.574	21.2856	26.7301	20.2957	25.0065	27.939	25.6745	28.4178	27.9777	L5E
0	23.9663	26.629	21.6214	26.187	21.0855	24.706	26.6162	26.7188	28.2178	28.1638	24.7924
0	24.0549	26.1479	21.8166	26.2975	21.1044	25.423	27.9595	26.2668	28.1611	27.1932	24.9506
2	22.3462	24.724	21.0579	25.8853	19.891	23.0456	26.992	26.6007	27.9657	27.0459	24.8973
2	22.7614	23.983	22.1049	25.3385	20.6136	23.0052	26.7563	27.1312	27.7261	27.0879	24.6875
2	22.02	23.5389	21.2585	25.6687	19.8422	23.8803	25.3328	28.1339	28.346	26.8913	24.7342
4	24.3892	26.3894	22.0119	26.6516	21.4586	26.0543	28.3302	28.0562	28.6603	26.2638	24.7451
4	24.4054	25.9731	22.5655	26.1028	21.4089	24.9778	26.9848	27.4643	28.4321	26.2776	25.5042
4	24.0904	26.0391	22.8369	26.5761	20.2638	26.0102	26.9243	28.0535	27.475	26.6702	24.9488
6	22.5479	24.8331	21.6036	26.0043	20.2675	25.0898	26.9488	27.5052	28.4176	26.7401	24.9628
6	22.9533	24.4077	22.6304	25.7322	20.5738	23.0039	26.8582	27.1771	28.6988	26.5497	25.1769
6	22.3365	24.7205	21.9907	25.9755	20.5173	23.6462	26.2736	27.4662	28.8068	26.8512	25.4842
8	22.732	23.8062	21.278	25.5704	19.8178	25.5291	27.9096	27.0804	28.8419	27.2839	25.8067
8	23.1092	24.5078	21.9521	25.5704	20.1427	26.4226	27.5413	27.5828	28.7932	27.1417	25.5569
8	21.406	24.8655	22.3504	25.9123	21.059	24.476	27.4938	28.1102	28.5636	27.3177	25.9768
10	24.3619	26.9415	22.2596	24.9586	20.0272	26.1832	27.688	27.105	28.6118	26.9247	25.3467
10	23.9672	26.4134	22.9185	26.5172	20.8437	25.5809	27.9162	27.3726	28.6563	27.9629	25.5517
10	24.6009	26.2064	23.2009	25.854	20.1404	24.0947	26.485	26.998	28.8608	27.1538	25.2862
12	23.3582	21.5989	20.2465	24.0071	17.8573	22.8221	25.753	26.3734	27.0506	24.5329	22.2717
12	21.1061	22.6136	20.264	23.7917	18.5797	22.059	25.2462	26.7813	27.2564	25.816	23.3832
12	21.8483	21.7513	20.0442	24.2049	19.1026	23.4654	24.8206	26.3969	27.0667	25.5232	23.7613
14	24.2914	24.7797	21.2652	24.7513	20.3244	25.4911	27.0462	26.9445	28.5548	27.5456	25.3811
14	24.9807	25.0413	21.245	25.9559	21.1595	26.073	27.4128	27.0993	28.6236	27.4659	25.3761
14	23.5916	25.1245	21.3736	25.7586	20.3177	25.3821	27.9709	27.3866	29.0527	28.0154	25.34
16	23.9379	25.1741	23.5584	26.3839	20.5451	26.6855	27.9864	27.2595	28.5947	28.5004	26.9339
16	24.7756	26.5135	23.8937	27.0139	20.7147	26.1355	28.8542	27.6912	28.922	28.2993	26.9034
16	24.757	25.6982	23.14	26.8118	21.0387	26.5409	27.8391	28.6479	28.7225	28.4277	26.8062
18	23.2374	25.3259	20.7657	26.3047	21.0192	25.6294	27.6056	26.456	28.5567	26.5678	25.9908
18	23.8301	24.624	20.8005	26.0625	21.1839	25.6882	27.5535	26.3312	28.0705	27.7995	24.6036
18	22.9958	25.3827	21.7681	26.2243	21.1807	24.984	27.7643	26.9257	28.4533	27.8704	24.1132
20	22.3817	24.188	22.0317	25.7722	19.5472	24.8577	26.0985	26.5507	28.5448	26.8915	25.56
20	22.8496	23.8573	22.2788	25.7749	21.5388	25.9624	27.0156	27.5419	28.3883	27.8139	25.2284
20	22.7331	23.2648	22.3363	25.497	19.8338	23.9785	27.0265	27.4242	28.3784	27.4992	25.8648
22	26.0584	25.933	23.0956	27.4326	21.8166	26.5569	29.0798	28.0365	29.0672	27.9715	27.0615
22	25.7143	25.9595	23.7364	27.136	21.2915	27.2082	29.6854	28.8202	28.9896	28.4217	27.6123
22	25.3216	26.1272	23.4896	27.2668	22.4037	26.5702	28.1845	29.1342	29.0965	28.3503	27.415
24	22.0039	24.2302	20.2367	25.8749	15.6471	25.9209	21.9391	26.6391	28.5828	26.6005	25.4158
24	21.1486	24.2722	20.7736	25.9605	15.5107	24.3563	21.8983	26.7283	28.9983	26.9394	25.1705
24	23.7005	23.8654	20.975	25.6214	15.4911	25.5171	22.0334	26.9209	28.7371	27.4625	25.0881
26	25.6909	25.5876	21.37	27.471	20.6891	27.0388	28.5981	27.9987	28.877	28.7647	25.7937
26	25.6283	25.8305	23.1924	26.8676	21.5784	27.0032	28.4001	28.467	29.0075	27.7512	25.7924
26	25.1403	25.5038	22.5824	26.6525	21.6639	26.24	28.9669	26.0541	28.8799	28.0758	26.0658
